# Supplementary material for: Will Elephants Soon Disappear from West African Savannahs?
Source: PLoS One. 2011 Jun 22;6(6):e20619. doi: 10.1371/journal.pone.0020619 (PMC3120750; doi:10.1371/journal.pone.0020619)
Supplement: Table S1 — Current Sudano Sahelian Range's Elephant populations: site number (see Fig. 2 ), area name, year of count, area size (km2), results from aerial total count (TC), aerial sampling count (SC), ground count (GC), informed guess (IG): estimate (Est), confidence interval (CI), summary of estimations (Summary), density (animal/km2), proportion of total population (% of tot pop), distance (Km) to the edge of the nearest viable population (>300 individuals). Added citations: 50. UICN BRAO 2008. Evaluation de l'efficacité de gestion des aires protégées : Parcs et réserves du Mali. UICN 51. Yer M (2006) Plus de 100 pachydermes à Koumadara dans le Houet. Journal Sidwaya June 22, 2006. Burkina Faso. (XLS) [file pone.0020619.s001.xls]

## Sheet: Feuil1
No on	Area name	Year of	Reference	Area size	TC	SC		GC		IG		Summary		Density	% of	Nearest
Fig. 2		count		(km²)	Est	Est	CI	Est	CI	Est	CI		CI	animal/km²	tot pop	population
	West Africa															km
13	Babah rafi	2005	6	430						17	-	17	-	0.0395349	0.00148901	466
5	Bontioli Nabéré Complex	2007	from XXI	420						20	-	20	-	0.047619	0.00175177	90
2	Boucle du Baoulé	2008	50	8688						0		0		0	0
4	Boucle Mouhoun	2002	6	3296		541	320					541	320	0.164138	0.0473855	104
19	Chad Bassin	1998	6	2160						100	-	100	-	0.0462963	0.00875887	50
3	Comoé Complex	2005-6	XX, 20, 51	13000						140	10	140	10	0.0107692	0.0122624	120
7	Gourma	2007	24	28795	344							344		0.0119465	0.0301305	369
9	Molé NP	2006	22	5000	401							401		0.0802	0.0351231	109
1	Niokolo Koba	2006	6, XXXIII	8000						2	-	2	-	0.00025	0.000175177	1204
8	PONASI	2003	II	3200	603							603		0.188438	0.052816	109
16	Kambari	1998	6	2000						5	10	5	10	0.0025	0.000437943	100
12	Kainji		6	5000								0		0	0
6	Koulbi Forest Reserve	2007	XXI	400				0	0			0		0	0
14	Kwiambana	1994	6	1715						80	40	80	40	0.0466472	0.00700709	385
10	Red Volta Forest Reserve	2006	22	1370				0	0			0		0	0
17	Sambissa range	2006	6	647	0							0		0	0
11	WAPOK	2003	II	31231	4650							4650		0.148891	0.407287	193
15	Yankari NP	2006	6	2244	348							348		0.15508	0.0304809	262
	Total West Africa			117596	6346	541	320	0	0	264	42.4	7151	322.8	0.0608099	0.626347
	Central Africa
31	André Félix complex	2010	pers obs	6497						0	0	0	0	0	0
18	Faro Benoué Bouba Njida	1991	6	7222						1160	-	1160	-	0.16062	0.101603	262
24	Larmanaye	2002	6	2180						100	50	100	50	0.0458716	0.00875887	80
25	Mansenya-Mandjafa	2002	6	10864						150	50	150	50	0.0138071	0.0131383	60
20	Waza	2007	6	1700	246							246		0.144706	0.0215468	230
21	Kalamaloué	2007	6	70	250							250		3.57143	0.0218972	341
30	North CAR	2010	IV	95000		68	113					68	113	0.000715789	0.00595603	343
28	Dembo area	2002	6	2409						600	100	600	100	0.249066	0.0525532	259
23	Gagal Yapala area	2002	6	4640						400	100	400	100	0.0862069	0.0350355	33
22	Kouloudia Doumdoum	2002	6	2180						50	50	50	50	0.0229358	0.00437943	185
26	Lac Fitri area	2002	6	11670						200	100	200	100	0.017138	0.0175177	350
29	Zakouma	2010	26	3032	542							542		0.17876	0.0474731	165
27	Siniaka-Minia	2002	6	4740						500	100	500	100	0.105485	0.0437943	165
	Total Central Africa			152204	1038	68	113			3260	217.9	4266	245.5	0.0280282	0.373653
	Total sudano sahelian range			269800	7384	609	340.1	0	0	3524	226.4	11417	405.6	0.0423165	1
