# Supplementary material for: Will Elephants Soon Disappear from West African Savannahs?
Source: PLoS One. 2011 Jun 22;6(6):e20619. doi: 10.1371/journal.pone.0020619 (PMC3120750; doi:10.1371/journal.pone.0020619)
Supplement: Table S2 — Four decades of live elephant and carcass number or density comparisons in West and Central African savannahs. (XLS) [file pone.0020619.s002.xls]

## Sheet: Feuil1
CENTRAL AFRICA
Site	Year	Population Size ± S.E.	Minimum	Dead ± S.E.	Area Surveyed	Density	Count Type	Sampling Intensity	Comparative Population Number ± S.E.	Comparative Density	Relative Change	Significance	Comparative Dead ± S.E.	Comparative Area Surveyed	Reference
Waza, Cameroon	1936	200	N.C.	N.C.	1700	0.117647	Informed guest	N.A.	200					1700	Jeannin 1936
	1969	750	N.C.	N.C.	1700	0.441176	N.C.	N.C.	750		2.75	?		1700	Steehouer &Kouahoe 1969 in Omondi & al. 2007
	1978	478	N.C.	N.C.	1700	0.281176	Aerial Sample	N.C.	478		-0.362667	?		1700	Esser & Van Lavieren 1979 in Tchamba & Elkan 1995
	1991	1071	1071	NC	1700	0.63	Total Count	100.0%	1071		1.24059	?		1700	Tchamba & Elkan 1995
	2007	246	246	7	1700	0.144706	Total Count	100.0%	246		-0.770308	Yes	7	1700	Omondi & al 2007
Zakouma, Chad	1986	1070 ± NC	?	NC	3030	0.353135	Aerial Sample	?	1070 ± ?					3030	Bousquet 1986 in Dejace & al. 2000
	1991	1040 ± NC	?	NC	3030	0.343234	Aerial Sample	?	1040 ± ?		-0.0280374	No		3030	Bousquet 1991 in Dejace & al. 2000
	1995	2900 ± 985	1915	28 ± ?	3030	0.957096	Aerial Sample	18.8%	2900 ± 985		1.71028	?	28 ± ?	3030	Dejace 1995, Dejace & al. 2000
	2002	4351 ± 918	2551.72	152 ± 58	3030	1.30661	Aerial Sample	16.8%	4351 ± 918		0.500345	Yes	152 ± 58	3030	Mackie et al. 2002
	2005	3885	3885	179	3030	1.15282	Total Count	100.0%	3885		-0.107102	No	179	3030	Fay et al. 2005
	2006	3020	3020	159	3030	0.896142	Total Count	100.0%	3020		-0.222651	Yes	159	3030	Fay et al. 2006
	2008	937 ± 552	385	2285 ± 796	3030	0.278042	Aerial Sample	0.2	937 ± 552		-0.689735	Yes	2285 ± 796	3030	Poilecot 2008
	2009	617	617	781	3030	0.183086	Total Count	100.0%	617		-0.486224	No	781	3030	Potgieter et al. 2009
	2010	542	542		3030	0.160831	Total Count	100.0%	542		-0.138376	Yes		3030	Poilecot 2010
Bamingui-Bangoran, C.A.R.	1978	2550 ± 510	1550.4	296	14700	0.173469	Aerial Sample	?		0,17 ± 0.03			0.02	N.A.	Loevinsohn 1977
	1985	1607 ± 914		2021 ± 430	32000	0.0502187	Aerial Sample	4% & 15%		0.05 ± 0.03	-0.705882	Yes	0.06 ± 0.02	N.A.	Douglas-Hamilton et al. 1985
	1991	600-1000	600	0	18000	0.0444444	Aerial Sample/reconnaissance	N.C.		Not comparable		N.A.		N.A.	PDRN 1998
	1998	2050-2500	2050	0	18000	0.126389	Aerial Sample/reconnaissance	N.C.		Not comparable		N.A.		N.A.	PDRN 1998
	2005	708 ± 406	1503.76	0	32000	0.022125	Aerial Sample	4% & 15%		0.02 ± 0.01	-0.6	Yes	0	N.A.	Renaud & al 1985, Bouche et al. 2009
	2010	61 ± 114	0	74 ± 97	39373	0.00154929	Aerial Sample	7.3%		0.002 ± 0.003	-0.9	Yes	0.002 ± 0.003	N.A.	Bouché 2010
Manovo Gounda, C.A.R.	1969-70	10890 ± ?	?	N.C.	27000	0.403333	Aerial Sample	20.0%		0,40 ± ?				N.A.	Loevinsohn 1977
	1978	7169 ± ?	?	N.C.	19026	0.378219	Aerial Sample	5.4%		0,38 ± ?	-0.05	No		N.A.	Loevinsohn et al. 1978
	1985	2701 ± 887	1814	5840 ± 474	32400	0.0833642	Aerial Sample	4% & 15%		0,08 ± 0,03	-0.789474	Yes	0.18 ± 0.015	N.A.	Douglas-Hamilton et al. 1985
	1991	1500-2250	1500	N.C.	17000	0.0833642	Aerial Sample/reconnaissance	N.C.		Not comparable		N.A.		N.A.	PDRN 1998
	1998	1500-2000	1500	N.C.	17000	0.0833642	Aerial Sample/reconnaissance	N.C.		Not comparable		N.A.		N.A.	PDRN 1998
	2005	74 ± 71	213.16	397 ± ?	32400	0.00228395	Aerial Sample	4% & 15%		0,002 ± 0,002	-0.975	Yes	0.012 ± ?	N.A.	Renaud & al 1985, Bouché et al. 2009
	2010	7 ± 14	0	46 ± 82	55588	0.000125926	Aerial Sample	7.3%		0,0001 ± 0,0002	-0.95	Yes	0.0008 ± 0.0015	N.A.	Bouché 2010
WEST AFRICA
Bontioli, Burkina Faso	1981	100	N.C.	N.C.	1400	0.0714286	Aerial Sample	N.C.	100					420	Bousquet 1982
	1998	50	50	N.C.	420	0.119048	Informed guest	N.A.	50		-0.5			420	Chardonnet 1998 in Blanc & al. 2007
	2007	20	20	0	420	0.047619	Informed guest	N.A.	20		-0.598802	Yes	0	420	from Bouché 2007
Boucle du Mouhoun, Burkina Faso	1973	100	N.C.	N.C.	930	0.107527	Aerial Sample	N.C.	100					930	Roth &Douglas Hamilton 1991
	1982	150 ± 180	0	N.C.	930	0.16129	Aerial Sample	10.0%	150 ± 180		0.502825	No		930	Bousquet 1982
	2002	541 ± 320	221	N.C.	3296	0.164138	Aerial Sample	29.1%	22 ± 56		-0.853333	No		930	Belemsobgo 2002
Comoé complex, Côte d'Ivoire-Burkina Faso	1979	1000-1500	1000	N.C.	11500	0.0869565	Aerial Sample	?	1000-1500					11500	Roth & Douglas-Hamilton 1991
	2005	140 ± 10	130	N.C.	12703	0.011021	Informed guest	N.A.	10 ± 10		-0.992	Yes		11500	Fisher 2005, Yer 2006, Bouché 2005
Red Volta, Ghana	1994	125	N.C.	N.C.	968	0.129132	Distance foot count	N.C.		0.129132				N.A.	Sam 1994 in Sam Kotchikpa & Barnes 1996
	1998	46	N.C.	N.C.	968	0.0475207	Distance foot count	N.C.		0.0475207	-0.632	Yes		N.A.	Sam 1998
	2004	3	N.C.	N.C.	350	0.00857143	Distance foot count	N.C.		0.00857143	-0.819627	Yes		N.A.	Adjewodah 2004
	2006	0	0	0	968	0	Distance foot count	N.C.		0	-1	Yes	0	N.A.	Bouché 2006 & Bouché 2007
Mole, Ghana	?	500	?	N.C.	4920	0.101626	Informed guest	N.A.	Not Comparable						Roth & Douglas-Hamilton 1991
	1993	589 ± 486	103	N.C.	5013	0.117495	Aerial Sample	10.9%	589 ± 486		0.157171	No		2839	Wilson 1993
	2002	380 ± 495	0	0	2839	0.13	Aerial Sample	30.8%	380 ± 495		-0.354839	No	0	2839	Bouché 2002
	2004	259 ± 222	37	11 ± 18	4346	0.059595	Aerial Sample	?	Not comparable			N.A.		N.A.	Mackie 2004
	2006	401	401	6	4504	0.089032	Total Count	100.0%	395		0.0394737	No	7	2839	Bouché 2006, Bouché 2007
Gourma, Mali-Burkina	1972-74	550	N.C.	N.C.	37991	0.0160828	Aerial Sample/reconnaissance	N.C.	550					37991	Lamarche 1978; Douglas-Hamilton 1979
	1991	611 ± 151	440	N.C.	7200	0.0848611	Dung count	N.C.	Not comparable			N.A.		N.A.	Jachmann 1991
	1991	579 ± 212	365	N.C.	3200	0.180938	Dung count rainy season	N.C.	Not comparable			N.A.		N.A.	Jachmann 1991
	2002	322	322	0	37991	0.00847569	Total Count	100.0%	322		-0.41	Yes	0	37991	Blake & al. 2003
	2007	344	344	0	37991	0.00905478	Total Count	100.0%	344		+7%	No	0	37991	Bouché 2007, Bouché &al. 2009
Boucle du Baoulé, Mali	1981	150	N.C.	N.C.	6350	0.023622	?	N.C.		0.023622				N.A.	Roth & Douglas-Hamilton 1991
	1983	0	0		5330	0	Informed guest	N.A.		0	-1	Yes		N.A.	UICN 2008
Kainji Lake, Nigeria	1976	1450		N.C.	5170		N.C.	N.C.	1450					5170	Roth &Douglas Hamilton
	1995	0	0	N.C.	5170		Informed Guest	N.A.	0		-1	Yes		5170	Said & al. 1995
Yankari, Nigeria	1964	140	N.C.	N.C.	2244	0.0623886	N.C.	N.C.	140					2244	Sykes 1964 in Omondi &al. 2006
	1969	170	N.C.	N.C.	2244	0.0757576	N.C.	N.C.	170		0.214286	?		2244	Block 1969 in Omondi &al. 2006
	1975	100	N.C.	N.C.	2244	0.0445633	N.C.	N.C.	100		-0.411765	?		2244	Henshaw 1975 in Omondi &al. 2006
	1977	300	N.C.	N.C.	2244	0.13369	N.C.	N.C.	300		2	?		2244	Roth &Douglas Hamilton 1991
	1980	280	N.C.	N.C.	2244	0.124777	N.C.	N.C.	280		-0.0666667	?		2244	Marshall 1980 in Omondi &al. 2006
	1999	328 ± ?	N.C.	N.C.	2244	0.146168	Aerial sample	N.C.	328 ± ?		0.171429	?		2244	Nicholas 1999 in Omondi &al. 2006
	2006	348	348	13	2244	0.15508	Total count	100.0%	348		0.0609756		13	2244	Omondi & al 2006
Kambari, Nigeria	1976	45 ± 5		N.C.	11449	0.00393047	N.C.	N.C.		0.004 ± 0.0025				N.A.	Roth & Douglas-Hamilton 1991
	1998	5 ± 10		N.C.	2000	0.0025	Informed guest	N.A.		0.0025 ± 0.005	-0.375	Yes		N.A.	Blanc & al. 2007
Sambissa Marguba, Nigeria	1976	150-200	150	N.C.	512	0.292969	N.C.	N.C.		0.292969				N.A.	Roth & Douglas-Hamilton 1991
	2006	0	0	N.C.	1057	0	Total Count	100.0%		0	-1	Yes		N.A.	Omondi &al. 2006
Niokolo Koba, Senegal	1967-68	200	200	N.C.	8130	0.0246002	Aerial Sample	N.C.	200					8282	Dupuy 1971
	1983	50	N.C.	N.C.	8260	0.00605327	Informed guest	N.A.	50		-0.75	Yes		8282	Roth & Douglas-Hamilton 1991
	1990	30	N.C.	N.C.	8130	0.00369004	Informed guest	N.A.	30		-0.4	Yes		8282	Mauvais 2002
	2000	4 ± 6	4	1	8130	0.000492005	Informed guest	N.A.	4 ± 6		-0.866667	Yes	1	8282	Mauvais 2002
	2006	1 ± 9	0	N.C.	8282	0.000120744	Informed guest	N.A.	1 ± 9		-0.75	No		8282	Renaud & al. 2006
PONASI Burkina Faso
Nazinga	1979	40	40	N.C.	940	0.0425532	Informed guest	N.A.	Not comparable					940	Bouché 2007
	1982	495 ± 605	0	N.C.	2020	0.24505	Aerial Sample	8.0%	230 ± 282					940	Bousquet 1982
	1987	420 ± 490	0	N.C.	940	0.446809	dung count wet season	N.C.	Not comparable		N.A.	N.A.		940	Jachmann 1991
	1987	353 ± 77	276	N.C.	940	0.375532	dung count	N.C.	Not comparable		N.A.	N.A.		940	Jachmann 1991
	1987	396 ± 73	323	N.C.	940	0.421277	dung count	N.C.	Not comparable		N.A.	N.A.		940	Jachmann 1991
	1988	293 ± 646	71	N.C.	940	0.311702	Vehicle road count	N.C.	Not comparable		N.A.	N.A.		940	Jachmann 1991
	1988	306 ± 646	0	N.C.	940	0.325532	Foot count	N.C.	Not comparable		N.A.	N.A.		940	Jachmann 1991
	1988	610 ± 660	0	N.C.	940	0.648936	Aerial Sample	6.1%	Not comparable		N.A.	N.A.		940	Jachmann 1991
	1989	366	366	N.C.	940	0.389362	Total count	100.0%	366		0.591304	No		940	Jachmann 1991
	1992	405 ± 323	82	N.C.	757	0.535007	Aerial Sample	< 20%	Not comparable		N.A.	N.A.			Marchand & al. 1993
	2000	350 ± 561	0	N.C.	940	0.37234	Aerial Sample	23.3%	Not comparable		N.A.	N.A.		940	Cornélis 2000
	2003	548	548	1	940	0.582979	Total count	100.0%	548		0.489071	Yes	1	940	Bouché & al. 2004
Po	1982	226 ± 188	38	N.C.	3130	0.0722045	Aerial Sample	8.0%	112 ± 93					1550	Bousquet 1982
	2003	24	24	0	1550	0.0154839	Total count	100.0%	24		-0.893805	Yes	0	1550	Bouché & al. 2004
	2005	64	64	0	1550	0.0412903	Total count	100.0%	64		1.66667	Yes	0	1550	Bouché 2005
WAPOK Benin-Burkina - Niger
Arly-Singou area Burkina Faso	1981	2667 ± 1227	1440	N.C.	8921	0.298958	Aerial Sample	8.1%	2335 ± 1074					7812	Bousquet & Szaniawski 1981
	1992	1339 ± 394	945	N.C.	6880	0.163372	Aerial Sample	?	Not comparable			N.A.		N.A.	Marchand & al. 1993
	1998	1029 ± 431	598	N.C.	1886	0.545599	Aerial Sample	11.8%	Not comparable			N.A.		N.A.	Barry &Chardonnet 1998
	1999	3080 ± 605	2775	N.C.	7425	0.42	Aerial Sample	14.1%	Not comparable			N.A.		N.A.	Chardonnet & al. 1999
	1999	2940 ± 575	2465	N.C.	7425	0.49	Aerial Sample rainy season	16.5%	Not comparable			N.A.		N.A.	Chardonnet & al. 1999
	2000	1743 ± 648	955	N.C.	7097	0.246301	Aerial Sample	14.6%	Not comparable			N.A.		N.A.	Bouché & al. 2000, Bouché & al. 2002
	2002	695 ± 243	442	?	1663	0.42	Aerial Sample	12.8%	Not comparable			N.A.		N.A.	Rouamba & al. 2002
	2003	2541	2541	3	7812	0.325269	Total count	100.0%	2541		0.0882227	No	3	7812	Bouché & al. 2004
Pendjari Biosphere Reserve area, Benin	1981	759 ± 441	318	N.C.	4555	0.16663	Aerial Sample	8.0%	826 ± 480					4460	Bousquet & Szaniawski 1981
	1987	850 ± 498	352	N.C.	4555	0.186608	Aerial Sample	?	Not comparable			N.A.		N.A.	Delvingt 1987
	2001	1450 ± ?		N.C.	4460	0.32	Aerial Sample	10.1%	Not comparable			N.A.		N.A.	Sinsin & al. 2001
	2002	1232 ± 466	766	N.C.	4750	0.26	Aerial Sample	10.7%	Not comparable			N.A.		N.A.	Rouamba & Hien 2002a
	2003	869	869	1	4955	0.175378	Total count	100.0%	869		0.0520581	No	1	4460	Bouché & al. 2004
	2006	1808 ± 213	1595	N.C.	4460	0.405381	Aerial Sample	10.2%	Not comparable			N.A.		N.A.	Sinsin & al. 2006
W park area, Benin, Burkina, Niger	1981	1331 ± 728	603	N.C.	11384	0.116918	Aerial Sample	8.0%	1331 ± 728					11384	Bousquet & Szaniawski 1981
	1991	112 ± 147	0	N.C.	2349	0.0476799	Aerial Sample	9.8%	Not comparable			N.A.		N.A.	Frame & al 1991
	2002	743 ± 312	431	N.C.	14000	0.0530714	Aerial Sample	?	Not comparable			N.A.		N.A.	Rouamba & Hien 2002b
	2003	1182	1182	5	14357	0.0823292	Total count	100.0%	1094		-0.178062	No	4	11384	Bouché & al. 2004
